# Supplementary material for: Multiple anthropogenic pressures eliminate the effects of soil microbial diversity on ecosystem functions in experimental microcosms
Source: Nat Commun. 2022 Jul 23;13:4260. doi: 10.1038/s41467-022-31936-7 (PMC9308766; doi:10.1038/s41467-022-31936-7)
Supplement: Supplementary file 3 — Supplementary Data 1 [file 41467_2022_31936_MOESM3_ESM.xlsx]

## Sheet: sample_descriptions
ID	Soil_biodiversity	no_GCFs	Replicate	Warming	Nitrogen	Drought	Metal	Film	Salinity	Fungicide	Bactericide	Surfactant	Compaction
1	High	1	4	0	0	0	1	0	0	0	0	0	0
2	High	1	6	1	0	0	0	0	0	0	0	0	0
3	High	1	9	0	0	0	0	0	1	0	0	0	0
4	Low	8	2	1	1	1	1	1	1	0	1	0	1
5	High	1	7	0	0	0	0	0	0	0	0	1	0
6	Low	1	2	0	0	0	0	0	0	1	0	0	0
7	High	1	5	0	0	0	0	0	0	1	0	0	0
8	High	4	15	0	1	0	1	0	1	1	0	0	0
9	Low	1	4	0	0	0	0	0	1	0	0	0	0
10	High	1	1	1	0	0	0	0	0	0	0	0	0
11	Low	2	10	0	1	0	0	1	0	0	0	0	0
12	Low	1	8	0	0	1	0	0	0	0	0	0	0
13	Low	0	10	0	0	0	0	0	0	0	0	0	0
14	Low	2	7	0	1	1	0	0	0	0	0	0	0
15	Low	1	9	0	0	0	0	1	0	0	0	0	0
16	Low	8	10	1	1	1	1	0	1	1	1	1	0
17	High	1	6	0	0	0	0	0	0	0	0	1	0
18	Low	2	12	0	0	0	0	0	0	1	0	1	0
19	Low	1	9	0	0	1	0	0	0	0	0	0	0
20	High	8	5	1	1	0	1	1	1	0	1	1	1
21	High	10	6	1	1	1	1	1	1	1	1	1	1
22	High	10	14	1	1	1	1	1	1	1	1	1	1
23	High	1	6	0	1	0	0	0	0	0	0	0	0
24	Low	0	6	0	0	0	0	0	0	0	0	0	0
25	Low	1	3	0	0	0	0	1	0	0	0	0	0
26	Low	10	2	1	1	1	1	1	1	1	1	1	1
27	High	1	6	0	0	0	0	0	1	0	0	0	0
28	High	10	7	1	1	1	1	1	1	1	1	1	1
29	Low	1	2	1	0	0	0	0	0	0	0	0	0
30	Low	1	2	0	0	0	0	1	0	0	0	0	0
31	High	4	7	1	0	1	0	1	0	0	0	0	1
32	Low	10	9	1	1	1	1	1	1	1	1	1	1
33	Low	6	11	1	1	1	1	0	1	0	0	1	0
34	High	1	4	0	0	0	0	0	0	0	0	0	1
35	Low	1	3	0	0	0	0	0	0	0	0	1	0
36	Low	1	10	0	0	0	0	1	0	0	0	0	0
37	High	2	11	0	0	0	0	0	1	1	0	0	0
38	High	0	1	0	0	0	0	0	0	0	0	0	0
39	Low	4	11	0	1	0	0	0	1	0	0	1	1
40	High	6	6	0	0	1	1	1	0	0	1	1	1
41	Low	1	9	0	0	0	0	0	0	0	0	0	1
42	Low	6	14	1	0	1	1	1	1	1	0	0	0
43	Low	1	8	0	0	0	1	0	0	0	0	0	0
44	High	2	10	0	1	0	0	1	0	0	0	0	0
45	High	2	12	0	0	0	0	0	0	1	0	1	0
46	High	10	9	1	1	1	1	1	1	1	1	1	1
47	Low	2	15	1	0	0	0	0	0	0	0	1	0
48	High	4	2	1	0	0	0	0	0	1	1	1	0
49	High	1	8	0	1	0	0	0	0	0	0	0	0
50	High	0	5	0	0	0	0	0	0	0	0	0	0
51	Low	1	8	0	0	0	0	0	1	0	0	0	0
52	Low	0	7	0	0	0	0	0	0	0	0	0	0
53	High	2	9	1	0	0	0	1	0	0	0	0	0
54	High	4	13	1	0	0	0	1	1	0	0	1	0
55	High	1	8	0	0	0	0	0	0	1	0	0	0
56	High	10	11	1	1	1	1	1	1	1	1	1	1
57	Low	1	1	0	0	0	1	0	0	0	0	0	0
58	Low	6	4	1	0	0	0	1	1	1	1	1	0
59	Low	6	7	0	0	1	1	1	0	1	1	1	0
60	Low	8	12	1	1	1	1	0	1	1	0	1	1
61	Low	1	1	1	0	0	0	0	0	0	0	0	0
62	High	0	6	0	0	0	0	0	0	0	0	0	0
63	Low	1	4	0	0	0	0	0	0	0	0	1	0
64	Low	1	2	0	1	0	0	0	0	0	0	0	0
65	Low	1	10	0	0	0	0	0	0	0	0	1	0
66	Low	8	3	1	1	0	1	1	1	1	1	1	0
67	Low	1	10	0	0	0	0	0	0	1	0	0	0
68	Low	8	14	1	1	1	1	1	0	1	0	1	1
69	Low	10	5	1	1	1	1	1	1	1	1	1	1
70	High	1	10	0	0	0	1	0	0	0	0	0	0
71	Low	10	14	1	1	1	1	1	1	1	1	1	1
72	High	1	2	0	1	0	0	0	0	0	0	0	0
73	High	10	13	1	1	1	1	1	1	1	1	1	1
74	High	1	4	0	0	0	0	0	0	0	1	0	0
75	High	1	7	0	0	0	0	1	0	0	0	0	0
76	Low	1	9	0	0	0	0	0	0	0	1	0	0
77	Low	1	10	1	0	0	0	0	0	0	0	0	0
78	High	1	3	0	0	0	0	1	0	0	0	0	0
79	High	8	6	1	1	1	1	0	1	1	1	1	0
80	Low	1	2	0	0	0	1	0	0	0	0	0	0
81	High	6	7	0	0	1	1	1	0	1	1	1	0
82	Low	4	1	0	1	1	0	0	0	1	1	0	0
83	High	1	5	0	0	0	0	0	0	0	0	1	0
84	High	1	4	0	1	0	0	0	0	0	0	0	0
85	Low	1	10	0	0	0	1	0	0	0	0	0	0
86	High	1	10	0	0	0	0	0	1	0	0	0	0
87	High	1	9	0	1	0	0	0	0	0	0	0	0
88	Low	1	5	0	0	0	0	0	1	0	0	0	0
89	High	1	9	1	0	0	0	0	0	0	0	0	0
90	Low	1	7	0	1	0	0	0	0	0	0	0	0
91	High	1	1	0	0	0	0	0	0	0	0	1	0
92	Low	1	10	0	0	0	0	0	1	0	0	0	0
93	Low	1	9	1	0	0	0	0	0	0	0	0	0
94	High	6	3	0	0	1	1	0	1	1	1	0	1
95	High	1	5	0	0	0	0	0	0	0	0	0	1
96	Low	1	6	0	0	1	0	0	0	0	0	0	0
97	Low	10	7	1	1	1	1	1	1	1	1	1	1
98	High	1	8	1	0	0	0	0	0	0	0	0	0
99	High	1	2	0	0	0	0	0	0	0	0	1	0
100	Low	1	1	0	0	0	0	0	1	0	0	0	0
101	High	2	7	0	1	1	0	0	0	0	0	0	0
102	High	1	10	0	1	0	0	0	0	0	0	0	0
103	High	2	4	0	0	0	0	1	0	0	0	0	1
104	High	6	15	1	0	1	1	1	1	0	0	1	0
105	High	1	5	0	0	0	1	0	0	0	0	0	0
106	High	2	1	0	0	0	1	0	0	0	1	0	0
107	High	6	4	1	0	0	0	1	1	1	1	1	0
108	Low	6	1	1	1	1	0	1	0	0	1	0	1
109	High	1	5	0	0	1	0	0	0	0	0	0	0
110	High	1	10	1	0	0	0	0	0	0	0	0	0
111	Low	6	6	0	0	1	1	1	0	0	1	1	1
112	High	1	7	0	0	0	0	0	1	0	0	0	0
113	High	10	10	1	1	1	1	1	1	1	1	1	1
114	High	1	4	0	0	0	0	0	1	0	0	0	0
115	Low	10	6	1	1	1	1	1	1	1	1	1	1
116	High	1	7	1	0	0	0	0	0	0	0	0	0
117	High	1	1	0	0	0	0	0	0	0	1	0	0
118	High	1	8	0	0	0	0	0	0	0	0	1	0
119	High	6	10	0	0	1	0	1	1	1	0	1	1
120	High	1	6	0	0	0	0	0	0	0	1	0	0
121	Low	6	3	0	0	1	1	0	1	1	1	0	1
122	Low	2	9	1	0	0	0	1	0	0	0	0	0
123	High	8	11	1	1	1	1	0	1	1	0	1	1
124	Low	1	5	0	0	0	0	0	0	0	0	0	1
125	Low	1	8	0	0	0	0	0	0	0	1	0	0
126	Low	1	7	0	0	0	0	0	0	0	0	0	1
127	High	1	3	0	0	0	1	0	0	0	0	0	0
128	High	1	2	0	0	0	0	0	0	0	1	0	0
129	High	1	3	0	0	0	0	0	0	0	0	0	1
130	High	1	4	0	0	0	0	1	0	0	0	0	0
131	High	6	14	1	0	1	1	1	1	1	0	0	0
132	Low	10	1	1	1	1	1	1	1	1	1	1	1
133	Low	4	4	0	0	1	0	0	0	1	1	0	1
134	High	1	2	0	0	0	0	0	1	0	0	0	0
135	Low	6	5	1	1	0	1	1	1	0	1	0	0
136	Low	4	7	1	0	1	0	1	0	0	0	0	1
137	High	1	3	1	0	0	0	0	0	0	0	0	0
138	Low	1	7	0	0	0	0	0	0	1	0	0	0
139	Low	1	1	0	0	1	0	0	0	0	0	0	0
140	Low	1	7	0	0	0	0	0	0	0	0	1	0
141	High	1	9	0	0	0	0	0	0	0	0	0	1
142	High	1	7	0	0	1	0	0	0	0	0	0	0
143	High	8	12	1	1	1	1	0	1	1	0	1	1
144	Low	1	9	0	0	0	0	0	1	0	0	0	0
145	Low	0	3	0	0	0	0	0	0	0	0	0	0
146	High	1	6	0	0	0	0	0	0	0	0	0	1
147	High	10	12	1	1	1	1	1	1	1	1	1	1
148	High	1	3	0	1	0	0	0	0	0	0	0	0
149	Low	1	1	0	0	0	0	0	0	0	0	1	0
150	High	1	10	0	0	0	0	0	0	1	0	0	0
151	Low	1	4	1	0	0	0	0	0	0	0	0	0
152	High	10	8	1	1	1	1	1	1	1	1	1	1
153	High	1	9	0	0	0	0	1	0	0	0	0	0
154	High	1	9	0	0	0	0	0	0	1	0	0	0
155	High	8	13	1	0	1	1	1	1	1	0	1	1
156	High	2	5	1	0	1	0	0	0	0	0	0	0
157	High	1	4	0	0	0	0	0	0	0	0	1	0
158	High	1	1	0	0	0	0	0	0	1	0	0	0
159	High	1	5	0	1	0	0	0	0	0	0	0	0
160	Low	1	6	0	1	0	0	0	0	0	0	0	0
161	High	1	8	0	0	1	0	0	0	0	0	0	0
162	Low	1	7	1	0	0	0	0	0	0	0	0	0
163	High	4	1	0	1	1	0	0	0	1	1	0	0
164	Low	1	2	0	0	0	0	0	0	0	0	1	0
165	High	4	11	0	1	0	0	0	1	0	0	1	1
166	Low	1	4	0	0	0	0	0	0	0	0	0	1
167	High	4	5	0	0	1	1	0	0	0	1	1	0
168	Low	1	1	0	0	0	0	0	0	1	0	0	0
169	High	8	3	1	1	0	1	1	1	1	1	1	0
170	Low	1	3	0	0	0	0	0	0	0	1	0	0
171	Low	1	5	0	0	0	1	0	0	0	0	0	0
172	High	1	9	0	0	0	0	0	0	0	0	1	0
173	Low	0	9	0	0	0	0	0	0	0	0	0	0
174	Low	1	10	0	0	0	0	0	0	0	1	0	0
175	Low	4	15	0	1	0	1	0	1	1	0	0	0
176	High	8	7	0	1	1	1	1	1	1	1	1	0
177	Low	2	11	0	0	0	0	0	1	1	0	0	0
178	Low	1	4	0	0	0	0	0	0	0	1	0	0
179	High	8	10	1	1	1	1	0	1	1	1	1	0
180	High	0	10	0	0	0	0	0	0	0	0	0	0
181	Low	10	4	1	1	1	1	1	1	1	1	1	1
182	High	4	9	1	0	0	1	0	1	0	0	0	1
183	Low	1	6	1	0	0	0	0	0	0	0	0	0
184	Low	1	4	0	0	1	0	0	0	0	0	0	0
185	Low	1	8	0	1	0	0	0	0	0	0	0	0
186	Low	1	7	0	0	0	0	0	1	0	0	0	0
187	High	1	3	0	0	0	0	0	0	1	0	0	0
188	High	1	1	0	0	0	0	1	0	0	0	0	0
189	Low	1	9	0	0	0	1	0	0	0	0	0	0
190	Low	8	13	1	0	1	1	1	1	1	0	1	1
191	High	8	2	1	1	1	1	1	1	0	1	0	1
192	Low	1	7	0	0	0	0	1	0	0	0	0	0
193	High	6	9	1	0	1	1	0	1	0	0	1	1
194	High	8	8	1	1	0	1	1	1	1	1	0	1
195	Low	2	4	0	0	0	0	1	0	0	0	0	1
196	Low	1	1	0	0	0	0	1	0	0	0	0	0
197	High	10	15	1	1	1	1	1	1	1	1	1	1
198	Low	8	8	1	1	0	1	1	1	1	1	0	1
199	High	1	7	0	1	0	0	0	0	0	0	0	0
200	Low	1	2	0	0	0	0	0	0	0	0	0	1
201	High	1	8	0	0	0	0	1	0	0	0	0	0
202	Low	4	12	1	0	0	0	1	1	0	0	0	1
203	Low	1	5	0	0	0	0	0	0	1	0	0	0
204	High	6	1	1	1	1	0	1	0	0	1	0	1
205	High	1	2	0	0	0	0	0	0	0	0	0	1
206	High	1	6	0	0	0	0	0	0	1	0	0	0
207	Low	8	9	0	0	1	1	1	1	1	1	1	1
208	High	6	13	1	1	1	1	1	0	1	0	0	0
209	High	0	4	0	0	0	0	0	0	0	0	0	0
210	High	4	3	0	1	1	0	0	0	0	1	0	1
211	Low	10	15	1	1	1	1	1	1	1	1	1	1
212	High	1	10	0	0	0	0	1	0	0	0	0	0
213	Low	1	3	0	0	0	0	0	0	1	0	0	0
214	High	1	6	0	0	0	0	0	1	0	0	0	0
215	High	1	8	0	0	0	0	0	0	0	0	0	1
216	High	1	10	0	0	0	0	0	0	0	1	0	0
217	High	1	6	0	0	0	0	1	0	0	0	0	0
218	High	1	2	0	0	0	1	0	0	0	0	0	0
219	Low	0	5	0	0	0	0	0	0	0	0	0	0
220	High	1	8	0	0	0	1	0	0	0	0	0	0
221	High	1	8	0	0	0	0	0	1	0	0	0	0
222	High	0	3	0	0	0	0	0	0	0	0	0	0
223	High	1	5	1	0	0	0	0	0	0	0	0	0
224	Low	1	4	0	0	0	0	1	0	0	0	0	0
225	Low	1	6	0	0	0	0	0	1	0	0	0	0
226	Low	1	5	0	0	0	0	0	0	0	0	1	0
227	Low	1	10	0	0	0	0	0	0	0	0	0	1
228	High	1	9	0	0	0	1	0	0	0	0	0	0
229	High	1	7	0	0	0	0	0	0	0	1	0	0
230	Low	1	5	0	1	0	0	0	0	0	0	0	0
231	High	1	5	0	0	0	0	1	0	0	0	0	0
232	Low	1	5	0	0	1	0	0	0	0	0	0	0
233	Low	6	13	1	1	1	1	1	0	1	0	0	0
234	High	1	2	0	0	1	0	0	0	0	0	0	0
235	High	1	2	1	0	0	0	0	0	0	0	0	0
236	High	4	4	0	0	1	0	0	0	1	1	0	1
237	Low	4	5	0	0	1	1	0	0	0	1	1	0
238	High	2	2	0	0	0	0	0	0	0	0	1	1
239	High	6	5	1	1	0	1	1	1	0	1	0	0
240	Low	8	15	1	1	1	1	1	1	1	0	1	0
241	High	8	14	1	1	1	1	1	0	1	0	1	1
242	Low	2	6	0	0	1	0	0	1	0	0	0	0
243	Low	8	7	0	1	1	1	1	1	1	1	1	0
244	Low	1	7	0	0	0	1	0	0	0	0	0	0
245	Low	1	3	0	0	0	0	0	1	0	0	0	0
246	Low	1	3	1	0	0	0	0	0	0	0	0	0
247	Low	0	8	0	0	0	0	0	0	0	0	0	0
248	High	1	6	0	0	1	0	0	0	0	0	0	0
249	Low	1	9	0	0	0	0	0	0	1	0	0	0
250	Low	6	8	1	1	1	0	0	0	1	0	1	1
251	Low	1	8	0	0	0	0	0	0	0	0	0	1
252	High	1	3	0	0	1	0	0	0	0	0	0	0
253	Low	4	8	0	0	0	1	1	0	1	0	0	1
254	High	1	4	1	0	0	0	0	0	0	0	0	0
255	Low	1	6	0	0	0	0	0	0	1	0	0	0
256	High	1	1	0	0	0	0	0	1	0	0	0	0
257	High	2	8	0	0	0	0	1	0	1	0	0	0
258	Low	2	1	0	0	0	1	0	0	0	1	0	0
259	Low	4	10	1	0	0	1	1	0	0	0	0	1
260	Low	4	2	1	0	0	0	0	0	1	1	1	0
261	High	4	10	1	0	0	1	1	0	0	0	0	1
262	Low	1	8	1	0	0	0	0	0	0	0	0	0
263	High	1	5	0	0	0	0	0	1	0	0	0	0
264	High	1	3	0	0	0	0	0	1	0	0	0	0
265	High	1	1	0	0	0	0	0	0	0	0	0	1
266	Low	2	5	1	0	1	0	0	0	0	0	0	0
267	Low	1	5	0	0	0	0	0	0	0	1	0	0
268	Low	1	2	0	0	0	0	0	0	0	1	0	0
269	Low	1	1	0	0	0	0	0	0	0	0	0	1
270	High	1	5	0	0	0	0	0	0	0	1	0	0
271	Low	4	3	0	1	1	0	0	0	0	1	0	1
272	High	1	10	0	0	0	0	0	0	0	0	1	0
273	High	1	3	0	0	0	0	0	0	0	1	0	0
274	Low	1	8	0	0	0	0	0	0	0	0	1	0
275	High	4	6	0	1	1	0	0	0	0	1	0	1
276	Low	1	7	0	0	1	0	0	0	0	0	0	0
277	High	4	12	1	0	0	0	1	1	0	0	0	1
278	Low	0	4	0	0	0	0	0	0	0	0	0	0
279	Low	4	6	0	1	1	0	0	0	0	1	0	1
280	Low	1	5	1	0	0	0	0	0	0	0	0	0
281	High	2	3	0	0	0	0	0	0	0	0	1	1
282	Low	1	1	0	1	0	0	0	0	0	0	0	0
283	High	10	4	1	1	1	1	1	1	1	1	1	1
284	Low	0	2	0	0	0	0	0	0	0	0	0	0
285	Low	2	8	0	0	0	0	1	0	1	0	0	0
286	High	4	8	0	0	0	1	1	0	1	0	0	1
287	High	1	7	0	0	0	0	0	0	0	0	0	1
288	High	2	15	1	0	0	0	0	0	0	0	1	0
289	High	8	4	1	1	1	0	1	1	1	1	1	0
290	Low	6	10	0	0	1	0	1	1	1	0	1	1
291	High	6	11	1	1	1	1	0	1	0	0	1	0
292	Low	1	8	0	0	0	0	1	0	0	0	0	0
293	High	1	9	0	0	0	0	0	0	0	1	0	0
294	High	2	13	0	0	0	1	0	0	0	0	1	0
295	Low	10	3	1	1	1	1	1	1	1	1	1	1
296	High	0	2	0	0	0	0	0	0	0	0	0	0
297	High	1	10	0	0	1	0	0	0	0	0	0	0
298	Low	4	13	1	0	0	0	1	1	0	0	1	0
299	High	10	3	1	1	1	1	1	1	1	1	1	1
300	Low	4	14	0	1	0	1	0	0	1	0	1	0
301	High	6	12	0	1	1	1	0	1	1	0	1	0
302	High	1	2	0	0	0	0	1	0	0	0	0	0
303	Low	1	2	0	0	1	0	0	0	0	0	0	0
304	Low	1	6	0	0	0	0	0	0	0	0	0	1
305	High	10	2	1	1	1	1	1	1	1	1	1	1
306	Low	1	1	0	0	0	0	0	0	0	1	0	0
307	Low	6	12	0	1	1	1	0	1	1	0	1	0
308	Low	8	5	1	1	0	1	1	1	0	1	1	1
309	High	1	9	0	0	1	0	0	0	0	0	0	0
310	Low	1	10	0	1	0	0	0	0	0	0	0	0
311	Low	6	2	0	1	1	1	0	1	0	1	1	0
312	Low	10	10	1	1	1	1	1	1	1	1	1	1
313	High	1	1	0	0	0	1	0	0	0	0	0	0
314	Low	1	7	0	0	0	0	0	0	0	1	0	0
315	Low	1	3	0	1	0	0	0	0	0	0	0	0
316	Low	1	9	0	0	0	0	0	0	0	0	1	0
317	High	1	4	0	0	1	0	0	0	0	0	0	0
318	High	0	8	0	0	0	0	0	0	0	0	0	0
319	High	6	8	1	1	1	0	0	0	1	0	1	1
320	Low	1	4	0	1	0	0	0	0	0	0	0	0
321	Low	6	9	1	0	1	1	0	1	0	0	1	1
322	High	0	9	0	0	0	0	0	0	0	0	0	0
323	Low	8	11	1	1	1	1	0	1	1	0	1	1
324	Low	1	10	0	0	1	0	0	0	0	0	0	0
325	Low	1	4	0	0	0	1	0	0	0	0	0	0
326	High	0	7	0	0	0	0	0	0	0	0	0	0
327	Low	0	1	0	0	0	0	0	0	0	0	0	0
328	Low	2	2	0	0	0	0	0	0	0	0	1	1
329	Low	2	14	1	0	0	1	0	0	0	0	0	0
330	Low	8	1	1	0	1	1	1	1	0	1	1	1
331	High	1	7	0	0	0	0	0	0	1	0	0	0
332	High	8	1	1	0	1	1	1	1	0	1	1	1
333	Low	10	8	1	1	1	1	1	1	1	1	1	1
334	High	1	8	0	0	0	0	0	0	0	1	0	0
335	High	1	6	0	0	0	1	0	0	0	0	0	0
336	High	8	15	1	1	1	1	1	1	1	0	1	0
337	Low	1	9	0	1	0	0	0	0	0	0	0	0
338	Low	1	6	0	0	0	0	0	0	0	0	1	0
339	Low	10	12	1	1	1	1	1	1	1	1	1	1
340	Low	2	13	0	0	0	1	0	0	0	0	1	0
341	Low	1	3	0	0	1	0	0	0	0	0	0	0
342	Low	1	6	0	0	0	1	0	0	0	0	0	0
343	High	10	1	1	1	1	1	1	1	1	1	1	1
344	High	1	1	0	0	1	0	0	0	0	0	0	0
345	Low	6	15	1	0	1	1	1	1	0	0	1	0
346	High	1	3	0	0	0	0	0	0	0	0	1	0
347	Low	1	8	0	0	0	0	0	0	1	0	0	0
348	Low	1	6	0	0	0	0	1	0	0	0	0	0
349	High	8	9	0	0	1	1	1	1	1	1	1	1
350	High	10	5	1	1	1	1	1	1	1	1	1	1
351	Low	2	3	0	0	0	0	0	0	0	0	1	1
352	High	1	7	0	0	0	1	0	0	0	0	0	0
353	High	2	14	1	0	0	1	0	0	0	0	0	0
354	Low	8	4	1	1	1	0	1	1	1	1	1	0
355	High	1	2	0	0	0	0	0	0	1	0	0	0
356	Low	1	3	0	0	0	0	0	0	0	0	0	1
357	Low	1	3	0	0	0	1	0	0	0	0	0	0
358	Low	1	5	0	0	0	0	1	0	0	0	0	0
359	Low	10	13	1	1	1	1	1	1	1	1	1	1
360	Low	10	11	1	1	1	1	1	1	1	1	1	1
361	Low	8	6	1	1	1	1	0	1	1	1	1	0
362	High	4	14	0	1	0	1	0	0	1	0	1	0
363	Low	1	6	0	0	0	0	0	0	0	1	0	0
364	Low	1	4	0	0	0	0	0	0	1	0	0	0
365	High	1	10	0	0	0	0	0	0	0	0	0	1
366	Low	4	9	1	0	0	1	0	1	0	0	0	1
367	Low	1	2	0	0	0	0	0	1	0	0	0	0
368	High	6	2	0	1	1	1	0	1	0	1	1	0
369	High	1	1	0	1	0	0	0	0	0	0	0	0
370	High	1	4	0	0	0	0	0	0	1	0	0	0
